# Supplementary material for: Rubinstein-Taybi Syndrome: A Model of Epigenetic Disorder
Source: Genes (Basel). 2021 Jun 24;12(7):968. doi: 10.3390/genes12070968 (PMC8303114; doi:10.3390/genes12070968)
Supplement: Supplementary file 1 [file genes-12-00968-s001.zip]

Archive with 1 entries (1 files):
- genes-1248377-supplementary.pdf
